# Supplementary material for: Re-thinking “non-response” to wasting treatment: Exploratory analysis from 14 studies
Source: PLOS Glob Public Health. 2025 Feb 12;5(2):e0003741. doi: 10.1371/journal.pgph.0003741 (PMC11819528; doi:10.1371/journal.pgph.0003741)
Supplement: S1 Table — (XLSX) [file pgph.0003741.s001.xlsx]

## Sheet: S1
	S1 Table: Descriptive information on potential study-level effect modifiers, by study
					Anthropometric admission criteria								Maximum length of stay	Anthropometric discharge criteria					Nutritional protocol	Reference	DOI	Ethical review committee details and further information
	Country	First author, year	Year of data collection	Study design	<115 mm	<125 mm	115-124 mm	<135 mm	WHZ <-3	WHZ <-2	WHZ <-2 AND >-3	Oedema		≥115 mm	≥125 mm	WHZ ≥ -2	No Oedema	Duration
1	DRC	Bahwere et al., 2016	2013-2014	RCT	X							X	12w		X		X	15d	Soya, maize, and sorghum RUTF vs. standard RUTF	Bahwere P, Balaluka B, Wells JC, Mbiribindi CN, Sadler K, Akomo P, et al. Cereals and pulse-based ready-to-use therapeutic food as an alternative to the standard milk- and peanut paste-based formulation for treating severe acute malnutrition: a noninferiority, individually randomized controlled efficacy clinical trial. Am J Clin Nutr. 2016;103(4):1145-61.	10.3945/ajcn.115.119537	Ethics Committee of the Catholic University of Bukavu. This trial was registered in the Pan African Clinical Trial Registry as PACTR201303000475166.
2	Malawi	Bahwere et al., 2017	2015-2016	RCT	X							X	12w		X		X	Not detailed	Milk-free, soya, maize, and sorghum RUTF vs. milk, soya, maize and sorghum RUTF	Bahwere P, Akomo P, Mwale M, Murakami H, Banda C, Kathumba S, et al. Soya, maize, and sorghum-based ready-to-use therapeutic food with amino acid is as efficacious as the standard milk and peanut paste-based formulation for the treatment of severe acute malnutrition in children: a noninferiority individually randomized controlled efficacy clinical trial in Malawi. Am J Clin Nutr. 2017;106(4):1100…	10.3945/ajcn.117.156653	National Ethics Committee of the Malawi Ministry of Health and from the Ajinomoto Institutional Review Board. This trial was registered at www.pactr.org as PACTR201505001101224.
3	South Sudan, Kenya	Bailey et al., 2020	2017-2018	Cluster RCT		X						X	16w		X		X	2 visits	Combined, simplified protocol (RUTF) vs. standard protocol (weight-based RUTF for SAM or RUSF for MAM)	Bailey J, Opondo C, Lelijveld N, Marron B, Onyo P, Musyoki EN, et al. A simplified, combined protocol versus standard treatment for acute malnutrition in children 6–59 months (ComPAS trial): A cluster-randomized controlled non-inferiority trial in Kenya and South Sudan. PLOS Medicine. 2020;17(7):e1003192-e.	10.1371/journal.pmed.1003192	London School of Hygiene & Tropical Medicine (reference 11826), the Kenya Medical Research Institute (reference non-KEMRI 551), and the Ministry of Health in South Sudan (approved 21 November 2016). The trial is registered at ISRCTN, trial number ISRCTN30393230.
4	India	Bhandari et al., 2016	2012-2015	RCT					X			x	16w			X	X	Not detailed	Standard RUTF vs. locally prepared RUTF vs. energy-dense home foods	Bhandari N, Mohan SB, Bose A, Iyengar SD, Taneja S, Mazumder S, et al. Efficacy of three feeding regimens for home-based management of children with uncomplicated severe acute malnutrition: a randomised trial in India. BMJ Glob Health. 2016;1(4):e000144.	10.1136/bmjgh-2016-000144	Society for Applied Studies, New Delhi: SAS ERC/40/2012; Christian Medical College, Vellore: IRB-A13-19-09-2012; Action Research and Training for Health, Udaipur: ARTH IEC dated 14 January 2013) and the WHO Ethics Review Committee (Protocol ID RPC538). Trial registration number: NCT01705769.
5	Malawi	Binns et al., 2014	2011-2012	Standards-based trial	X							X	16w		X		X	2 visits	Standard treatment as per national guidelines (RUTF and amoxicillin)	Binns PJ, Dale NM, Banda T, Banda C, Shaba B, Myatt M. Safety and practicability of using mid-upper arm circumference as a discharge criterion in community based management of severe acute malnutrition in children aged 6 to 59 months programmes. Arch Public Health. 2016;74(1):24.	10.1186/s13690-016-0136-x	National Health Sciences Research Committee of Malawi (NHSRC, protocol # 817)
6	Malawi	Hsieh et al., 2015	2014	RCT	X							X	12w		X			Not detailed	High oleic acid RUTF vs. standard RUTF (~175 kcal/kg/day)	Hsieh JC, Liu L, Zeilani M, Ickes S, Trehan I, Maleta K, et al. High-Oleic Ready-to-Use Therapeutic Food Maintains Docosahexaenoic Acid Status in Severe Malnutrition. J Pediatr Gastroenterol Nutr. 2015;61(1):138-43	10.1097/MPG.0000000000000741	University of Malawi, the College of William and Mary, and Washington University in St. Louis (Feb 2014). www.clinicaltrials.gov registration number: NCT02053857.
7	Ethiopia	Karakochuk et al., 2012	2009	RCT				X			≥70 and <80% (NCHS)		16w			≥85% (NCHS)		2 visits	RUSF vs. CSB	Karakochuk C, van den Briel T, Stephens D, Zlotkin S. Treatment of moderate acute malnutrition with ready-to-use supplementary food results in higher overall recovery rates compared with a corn-soya blend in children in southern Ethiopia: an operations research trial. Am J Clin Nutr. 2012;96(4):911-6.	10.3945/ajcn.111.029744	Hospital for Sick Children, University of Toronto, Canada. ClinicalTrials.gov NCT01097889.
8	Malawi	LaGrone et al., 2012	2009-2010	RCT							x		12w			X	X	Not detailed	CSB++ vs. locally produced soy RUSF vs. imported soy/whey RUSF (~75 kcal/kg/day)	LaGrone LN, Trehan I, Meuli GJ, Wang RJ, Thakwalakwa C, Maleta K, et al. A novel fortified blended flour, corn-soy blend "plus-plus," is not inferior to lipid-based ready-to-use supplementary foods for the treatment of moderate acute malnutrition in Malawian children. Am J Clin Nutr. 2012;95(1):212-9.	10.3945/ajcn.111.022525	College of Medicine Research and Ethics Committee at the University of Malawi and the Human Research Protection Office at Washington University in St Louis. This trial is registered at clinicaltrials.gov as NCT00998517.
9	Malawi	Oakley et al., 2010	2008-2009	RCT					X			x	8w			X	X	Not detailed	25% milk RUTF vs. 10% milk RUTF (~175 kcal/kg/day)	Oakley E, Reinking J, Sandige H, Trehan I, Kennedy G, Maleta K, et al. A Ready-To-Use Therapeutic Food Containing 10 % Milk Is Less Effective Than One with 25 % Milk in the Treatment of Severely Malnourished Children. The Journal of Nutrition. 2010;140:2248-52.	10.3945/jn.110.123828	College of Medicine Research and Ethics Committee, University of Malawi, and the Human Studies Committee of Washington University School of Medicine.
10	Malawi	Stobaugh et al., 2016	2013-2014	RCT			X						12w		X		X	2 visits	Soy RUSF vs. whey RUSF (~75 kcal/kg/day)	Stobaugh HC, Ryan KN, Kennedy JA, Grise JB, Crocker AH, Thakwalakwa C, et al. Including whey protein and whey permeate in ready-to-use supplementary food improves recovery rates in children with moderate acute malnutrition: a randomized, double-blind clinical trial. Am J Clin Nutr. 2016;103(3):926-33.	10.3945/ajcn.115.124636	University of Malawi’s College of Medicine Research and Ethics Committee and Washington University’s Human Research Protection Office. This study was registered at clinicaltrials.gov as NCT01790048.
11	Malawi	Trehan et al., 2013	2009-2011	Quasi-effectiveness trial					X			x	12w			X	X	Not detailed	RUTF (~175 kcal/kg/day) for up to 12 weeks and amoxicillin or cefdinir vs. RUTF and placebo for 7 days	Trehan I, Goldbach HS, LaGrone LN, Meuli GJ, Wang RJ, Maleta KM, et al. Antibiotics as part of the management of severe acute malnutrition. N Engl J Med. 2013;368(5):425-35	10.1056/NEJMoa1202851	University of Malawi, Washington University in St. Louis, and the Malawi government. ClinicalTrials.gov number, NCT01000298.
12	DRC	Cazes et al, 2022 ; Cazes et al, 2023	2019-2020	RCT		X						X	16w		X	WHZ ≥ -1.5 or MUAC≥ 125 for the standard protocol	X	2 weeks	Combined, simplified protocol (RUTF) vs. standard protocol (weight-based RUTF for SAM or RUSF for MAM)	Cazes C, Phelan K, Hubert V, Boubacar H, Bozama LI, Sakubu GT, et al. Optimising the dosage of ready-to-use therapeutic food in children with uncomplicated severe acute malnutrition in the Democratic Republic of the Congo: a non-inferiority, randomised controlled trial. EClinicalMedicine. 2023;58:101878	10.1016/j.eclinm.2023.101878	DRC National Ethics Committee (approval number 94/CNES/BN/PMMF/2018) and the Ethics Evaluation Committee of the French National Institute for Health and Medical Research (INSERM, approval number 18–545). ClinicalTrials.gov ref NCT03751475
14	Niger	Daures et al, 2024	2021	RCT		X						X	12w		X	X	X	2 weeks	Combined, simplified protocol (RUTF) vs. standard protocol (weight-based RUTF for SAM or RUSF for MAM)	Daures M, Hien J, Phelan K, Boubacar H, Atte S, Aboubacar M, et al. Simplifying and optimising management of acute malnutrition in children aged 6 to 59 months: study protocol for a 3 arms community-based individually randomised controlled trial in decentralised Niger. Trials. 2022;23(1):89	10.1186/s13063-021-05955-6	National Ethics Committee in Niger (065/2020/CNERS) and from the Ethics Evaluation Committee of the Inserm in France (CD/EB 21-025). ClinicalTrials.gov NCT04698070
15	Niger	Phelan et al, 2023	2019	Chohort		X						X	12w		X		X	2 weeks	Combined, simplified protocol (RUTF)	Phelan K, Seri B, Daures M, Yao C, Alitanou R, Aly A, et al. Treatment outcomes and associated factors for hospitalization of children treated for acute malnutrition under the OptiMA simplified protocol: a prospective observational cohort in rural Niger. Frontiers in Public Health. 2023;11:1199036.	10.3389/fpubh.2023.1199036	Niger’s National Ethics Committee for Health Research (Number 018/2019/CNERS July 11, 2019)
	CSB, corn soy blend; MAM, moderate acute malnutrition; NCHS, national center for health statistics growth reference; RUSF, ready-to-use supplementary food; RUTF, ready-to-use therapeutic food ; SAM, severe acute malnutrition.
