# Supplementary material for: Re-thinking “non-response” to wasting treatment: Exploratory analysis from 14 studies
Source: PLOS Glob Public Health. 2025 Feb 12;5(2):e0003741. doi: 10.1371/journal.pgph.0003741 (PMC11819528; doi:10.1371/journal.pgph.0003741)
Supplement: S2 Table — (XLSX) [file pgph.0003741.s002.xlsx]

## Sheet: Sheet1
S2 Table: Descriptive information on potential individual-level effect modifiers in children classified as recovered or non-responders N=15,970, by study
	Bahwere, 2016	Bahwere.2017	Bailey.2020_Kenya	Bailey.2020_South Sudan	Bhandari.2016	Binns.2014	Cazes.2022, Cazes 2023	Daures.2022	Hsieh.2015	Karakochuk.2012	LaGrone.2012	Oakley.2010	Phelan.2023	Stobaugh.2016	Trehan.2013	Total
N	333	534	1.924	2.086	835	197	644	2.12	55	2.572	2.49	411	1.093	2.2	560	18.054
Sex, Male	117 (44)	182 (42)	574 (37)	718 (44)	484 (58)	81 (44)	312 (49)	882 (47)	21 (42)	958 (39)	896 (41)	154 (43)	577 (55)	777 (40)	181 (38)	6914 (43)
Age, months	20.3 (12.6 to 34.3)	14.2 (9.9 to 21.0)	10.2 (8.1 to 14.5)	20.0 (12.0 to 30.0)	22.0 (14.0 to 34.0)	13.0 (10.0 to 20.0)	15.0 (9.0 to 27.0)	14.0 (9.0 to 21.0)	12.0 (8.2 to 17.0)	40.0 (30.0 to 48.0)	16.7 (11.4 to 25.0)	14.7 (11.1 to 20.7)	14.0 (10.0 to 20.0)	14.0 (9.5 to 21.5)	14.5 (10.5 to 21.5)	17.0 (10.6 to 27.9)
HIV -	265 (99)	400 (92)	1562 (99)	1650 (100)	832 (100)	170 (93)	0 (0)	0 (0)	49 (98)	2448 (100)	2170 (100)	360 (100)	0 (0)	1948 (100)	480 (100)	12334 (77)
HIV +	2 (1)	36 (8)	9 (1)	0 (0)	0 (0)	13 (7)	0 (0)	0 (0)	1 (2)	0 (0)	0 (0)	0 (0)	0 (0)	0 (0)	0 (0)	61 (0)
HIV, missing	0 (0)	0 (0)	0 (0)	0 (0)	0 (0)	0 (0)	633 (100)	1893 (100)	0 (0)	0 (0)	0 (0)	0 (0)	1049 (100)	0 (0)	0 (0)	3575 (22)
MAM *, baseline	2 (1)	9 (2)	1259 (80)	877 (53)	169 (20)	20 (11)	285 (45)	688 (36)		1150 (47)	1644 (76)	66 (18)	789 (75)	1859 (95)	62 (13)	8879 (56)
SAM *, baseline	265 (99)	427 (98)	312 (20)	773 (47)	663 (80)	163 (89)	348 (55)	1205 (64)	50 (100)	1298 (53)	526 (24)	294 (82)	260 (25)	89 (5)	418 (87)	7091 (44)
Edema, baseline	0	0	0	0	0	0	0	0	0	0	0	0	0	0	0	0
Edema, endline	0 (0)	0 (0)	2 (0)	0 (0)	2 (0)	3 (2)	0 (0)	0 (0)	0 (0)	0 (0)	0 (0)	11 (3)	0 (0)	1 (0)	1 (0)	20 (0)
Edema, endline, missing	1 (0)	0 (0)	409 (26)	0 (0)	0 (0)	0 (0)	0 (0)	1 (0)	1 (2)	2448 (100)	1 (0)	0 (0)	0 (0)	3 (0)	1 (0)	2865 (18)
Weight, kg at baseline	7.4 (6.3 to 8.4)	6.4 (5.8 to 7.3)	6.7 (6.1 to 7.4)	7.5 (6.5 to 8.8)	7.2 (6.3 to 8.6)	6.2 (5.6 to 7.0)	7.0 (6.0 to 8.3)	6.3 (5.6 to 7.0)	6.1 (5.4 to 6.8)	10.0 (8.0 to 11.0)	7.2 (6.3 to 8.2)	6.3 (5.7 to 7.1)	6.5 (5.9 to 7.2)	7.0 (6.3 to 7.9)	6.1 (5.5 to 6.8)	7.0 (6.2 to 8.3)
(Missing)	0 (0)	1 (0)	0 (0)	0 (0)	0 (0)	0 (0)	0 (0)	3 (0)	0 (0)	0 (0)	0 (0)	0 (0)	0 (0)	0 (0)	0 (0)	4 (0)
Weight at endline, kg	8.6 (7.3 to 9.9)	7.4 (6.8 to 8.4)	7.4 (6.9 to 8.2)	8.4 (7.4 to 9.7)	8.2 (7.1 to 9.5)	7.2 (6.4 to 8.0)	8.2 (7.3 to 9.6)	7.3 (6.7 to 8.1)	7.1 (6.6 to 7.9)	11.0 (9.0 to 12.0)	7.6 (6.7 to 8.7)	7.1 (6.3 to 8.0)	7.4 (6.7 to 8.0)	7.5 (6.8 to 8.4)	7.1 (6.4 to 7.9)	7.9 (6.9 to 9.1)
Absolute weight gain, kg	1.1 (0.6 to 1.7)	1.0 (0.6 to 1.5)	0.6 (0.3 to 1.0)	0.8 (0.4 to 1.3)	0.9 (0.7 to 1.2)	0.8 (0.3 to 1.6)	1.3 (0.9 to 1.7)	1.1 (0.7 to 1.4)	1.1 (0.9 to 1.3)	1.0 (1.0 to 2.0)	0.4 (0.3 to 0.6)	0.8 (0.6 to 1.0)	0.9 (0.6 to 1.1)	0.5 (0.3 to 0.7)	0.9 (0.7 to 1.2)	0.8 (0.5 to 1.1)
(Missing)	0 (0)	1 (0)	21 (1)	0 (0)	0 (0)	0 (0)	0 (0)	3 (0)	0 (0)	0 (0)	0 (0)	0 (0)	0 (0)	0 (0)	0 (0)	25 (0)
Daily weight gain, g/kg/day	3.9 (1.9 to 6.2)	3.7 (2.1 to 6.1)	1.6 (1.0 to 2.5)	1.4 (0.8 to 2.3)	1.2 (0.9 to 1.6)	1.6 (0.4 to 4.5)	3.8 (2.5 to 5.3)	2.6 (1.6 to 4.0)	3.0 (2.0 to 4.8)	1.7 (1.1 to 2.3)	2.9 (1.7 to 4.6)	3.3 (2.1 to 5.2)	3.2 (2.2 to 4.5)	2.4 (1.4 to 3.7)	5.0 (2.7 to 8.5)	2.2 (1.3 to 3.7)
(Missing)	1 (0)	6 (1)	144 (9)	16 (1)	0 (0)	1 (1)	0 (0)	3 (0)	0 (0)	2 (0)	0 (0)	0 (0)	0 (0)	0 (0)	0 (0)	173 (1)
Height, cm at baseline	73.2 (67.4 to 80.0)	69.0 (65.0 to 73.8)	68.5 (65.8 to 72.2)	75.1 (69.4 to 82.3)	75.6 (70.0 to 84.1)	67.5 (64.5 to 72.2)	71.5 (65.8 to 78.0)	69.0 (65.0 to 73.0)	67.3 (62.8 to 71.5)	88.0 (79.0 to 95.0)	72.0 (67.2 to 78.5)	70.0 (67.0 to 75.0)	NA (NA to NA)	70.0 (65.8 to 75.1)	69.2 (65.6 to 73.5)	72.4 (67.0 to 80.0)
Height, cm at endline	74.0 (68.5 to 80.5)	70.2 (66.5 to 75.0)	71.0 (68.0 to 74.5)	76.3 (71.0 to 83.2)	77.5 (71.8 to 85.8)	68.0 (65.0 to 74.2)	72.0 (66.5 to 78.5)	69.5 (66.0 to 74.0)	69.0 (66.0 to 73.5)	88.0 (79.0 to 96.0)	72.5 (68.0 to 78.5)	71.0 (67.0 to 75.5)	NA (NA to NA)	70.9 (66.7 to 76.0)	70.0 (66.5 to 74.2)	73.5 (68.4 to 81.0)
Absolute height gain, cm	0.4 (0.1 to 0.9)	1.3 (0.4 to 2.5)	1.5 (0.5 to 3.3)	0.8 (0.1 to 2.1)	1.9 (0.6 to 3.0)	0.0 (0.0 to 0.5)	0.7 (0.3 to 1.3)	0.5 (0.3 to 1.2)	1.9 (0.9 to 2.5)	0.0 (0.0 to 1.0)	0.4 (-0.2 to 1.0)	0.5 (0.0 to 1.0)	NA (NA to NA)	0.7 (0.2 to 1.3)	0.6 (0.2 to 1.4)	0.5 (0.0 to 1.3)
MUAC at baseline, mm	112.0 (108.0 to 113.0)	112.0 (110.0 to 114.0)	120.0 (117.0 to 123.0)	118.0 (113.0 to 122.0)	120.0 (115.0 to 124.5)	111.0 (105.5 to 114.0)	117.0 (113.0 to 121.0)	114.0 (110.0 to 120.0)	112.0 (106.0 to 113.0)	120.0 (110.0 to 120.0)	120.0 (116.0 to 126.0)	112.0 (105.5 to 118.0)	118.0 (115.0 to 121.0)	122.0 (119.0 to 124.0)	110.0 (104.0 to 116.0)	119.0 (113.0 to 122.0)
<115	265 (99)	426 (98)	205 (13)	590 (36)	197 (24)	162 (89)	273 (43)	957 (51)	50 (100)	868 (35)	462 (21)	202 (56)	260 (25)	0 (0)	327 (68)	5244 (33)
<125	267 (100)	432 (99)	1571 (100)	1650 (100)	645 (78)	183 (100)	633 (100)	1893 (100)	50 (100)	2377 (97)	1585 (73)	331 (92)	1049 (100)	1948 (100)	445 (93)	15059 (94)
(Missing)	0 (0)	0 (0)	0 (0)	0 (0)	0 (0)	0 (0)	0 (0)	0 (0)	0 (0)	0 (0)	16 (1)	1 (0)	0 (0)	0 (0)	0 (0)	17 (0)
MUAC, mm at endline	127.0 (122.0 to 132.0)	127.0 (125.0 to 130.0)	127.0 (125.0 to 130.0)	126.0 (123.0 to 129.0)	127.0 (122.0 to 131.5)	120.0 (115.0 to 125.0)	128.0 (126.0 to 130.0)	126.0 (125.0 to 128.0)	125.0 (121.0 to 127.0)	120.0 (120.0 to 130.0)	124.0 (120.0 to 130.0)	120.0 (113.0 to 125.0)	126.0 (125.0 to 128.0)	128.0 (126.0 to 130.0)	120.0 (116.0 to 126.0)	126.0 (120.0 to 130.0)
<115	26 (10)	23 (5)	31 (2)	85 (5)	52 (6)	42 (23)	6 (1)	58 (3)	5 (10)	25 (1)	228 (11)	103 (29)	26 (2)	1 (0)	110 (23)	821 (5)
<125	87 (33)	82 (19)	327 (21)	507 (31)	320 (38)	132 (72)	34 (5)	423 (22)	20 (40)	1613 (66)	1155 (53)	262 (73)	138 (13)	136 (7)	334 (70)	5570 (35)
(Missing)	0 (0)	0 (0)	21 (1)	0 (0)	0 (0)	0 (0)	0 (0)	0 (0)	0 (0)	0 (0)	9 (0)	0 (0)	0 (0)	0 (0)	2 (0)	32 (0)
Absolute MUAC gain, mm	17.0 (12.0 to 21.0)	16.0 (12.0 to 20.0)	8.0 (4.0 to 11.0)	8.0 (4.0 to 12.0)	7.5 (4.0 to 11.5)	11.0 (5.0 to 16.0)	12.0 (7.0 to 16.0)	11.0 (7.0 to 16.0)	15.0 (11.0 to 17.0)	10.0 (0.0 to 10.0)	4.0 (0.0 to 8.0)	7.0 (3.0 to 12.0)	8.0 (6.0 to 12.0)	6.0 (4.0 to 9.0)	10.0 (6.0 to 14.0)	8.0 (4.0 to 12.0)
WHZ, baseline	-2.2 (-2.9 to -1.6)	-2.3 (-3.1 to -1.7)	-1.9 (-2.6 to -1.4)	-2.5 (-3.1 to -2.0)	-3.2 (-3.5 to -3.0)	-2.2 (-3.0 to -1.6)	-2.2 (-3.0 to -1.6)	-2.8 (-3.4 to -2.3)	-2.6 (-3.2 to -2.1)	-2.7 (-3.1 to -2.3)	-2.3 (-2.6 to -2.0)	-3.3 (-3.6 to -2.9)	NA (NA to NA)	-1.9 (-2.3 to -1.4)	-3.4 (-3.6 to -2.9)	-2.5 (-3.1 to -2.0)
<-3	55 (21)	122 (28)	200 (13)	488 (30)	638 (77)	41 (22)	148 (23)	784 (41)	14 (28)	736 (30)	108 (5)	245 (68)	0 (0)	89 (5)	334 (70)	4002 (25)
<-2	152 (57)	267 (61)	722 (46)	1221 (74)	826 (99)	101 (55)	374 (59)	1558 (82)	38 (76)	2137 (87)	1675 (77)	351 (98)	0 (0)	817 (42)	474 (99)	10713 (67)
(Missing)	7 (3)	22 (5)	17 (1)	8 (0)	6 (1)	16 (9)	18 (3)	69 (4)	3 (6)	1 (0)	28 (1)	9 (2)	1049 (100)	33 (2)	6 (1)	1292 (8)
WHZ, endline	-0.7 (-1.3 to -0.1)	-1.1 (-1.8 to -0.5)	-1.5 (-1.9 to -0.9)	-1.6 (-2.2 to -1.0)	-2.1 (-2.8 to -1.8)	-1.0 (-2.3 to -0.3)	-0.6 (-1.1 to 0.0)	-1.2 (-1.7 to -0.7)	-1.2 (-1.7 to -0.8)	-1.3 (-1.6 to -0.8)	-1.7 (-2.0 to -1.4)	-2.1 (-2.5 to -1.8)	NA (NA to NA)	-1.3 (-1.8 to -0.8)	-1.8 (-2.2 to -1.5)	-1.5 (-1.9 to -0.9)
<-3	4 (1)	19 (4)	33 (2)	112 (7)	162 (19)	21 (11)	2 (0)	42 (2)	0 (0)	27 (1)	5 (0)	39 (11)	0 (0)	18 (1)	15 (3)	499 (3)
<-2	26 (10)	74 (17)	177 (11)	471 (29)	431 (52)	39 (21)	29 (5)	257 (14)	6 (12)	325 (13)	502 (23)	199 (55)	0 (0)	305 (16)	166 (35)	3007 (19)
(Missing)	14 (5)	22 (5)	632 (40)	114 (7)	16 (2)	55 (30)	14 (2)	49 (3)	11 (22)	14 (1)	68 (3)	9 (2)	1049 (100)	23 (1)	27 (6)	2117 (13)
Absolute WHZ gain	1.5 (0.8 to 2.3)	1.3 (0.5 to 1.9)	0.3 (0.0 to 0.8)	0.9 (0.3 to 1.6)	1.1 (0.5 to 1.4)	1.1 (0.2 to 1.9)	1.7 (1.1 to 2.4)	1.6 (1.0 to 2.2)	1.2 (0.9 to 1.7)	1.3 (1.0 to 1.8)	0.6 (0.3 to 0.9)	1.2 (0.8 to 1.5)	NA (NA to NA)	0.5 (0.2 to 0.8)	1.5 (1.1 to 1.8)	1.0 (0.5 to 1.6)
(Missing)	18 (7)	39 (9)	637 (41)	121 (7)	21 (3)	58 (32)	25 (4)	82 (4)	14 (28)	15 (1)	72 (3)	14 (4)	1049 (100)	42 (2)	27 (6)	2234 (14)
WAZ, baseline	-3.7 (-5.0 to -2.2)	-3.6 (-4.3 to -2.9)	-2.4 (-3.0 to -1.9)	-3.1 (-3.7 to -2.4)	-3.8 (-4.3 to -3.4)	-3.6 (-4.4 to -3.0)	-3.2 (-3.9 to -2.5)	-3.8 (-4.4 to -3.2)	-3.8 (-4.2 to -3.1)	-3.2 (-3.8 to -2.6)	-3.1 (-3.7 to -2.7)	-3.9 (-4.5 to -3.4)	-3.6 (-4.2 to -2.9)	-2.9 (-3.4 to -2.4)	-4.1 (-4.6 to -3.5)	-3.2 (-3.9 to -2.6)
<-3	172 (64)	305 (70)	410 (26)	883 (54)	746 (90)	141 (77)	368 (58)	1512 (80)	39 (78)	1480 (60)	1268 (58)	313 (87)	756 (72)	895 (46)	432 (90)	9720 (61)
<-2	208 (78)	418 (96)	1089 (69)	1421 (86)	830 (100)	175 (96)	561 (89)	1839 (97)	48 (96)	2271 (93)	2050 (94)	351 (98)	993 (95)	1721 (88)	473 (99)	14448 (90)
(Missing)	0 (0)	1 (0)	0 (0)	0 (0)	0 (0)	0 (0)	0 (0)	3 (0)	0 (0)	0 (0)	0 (0)	0 (0)	0 (0)	0 (0)	0 (0)	4 (0)
WAZ, endline	-2.8 (-4.0 to -1.0)	-2.3 (-3.0 to -1.7)	-1.6 (-2.2 to -1.0)	-2.1 (-2.8 to -1.5)	-2.9 (-3.4 to -2.4)	-2.7 (-3.6 to -1.7)	-1.7 (-2.4 to -1.1)	-2.5 (-3.1 to -1.8)	-2.4 (-3.0 to -1.8)	-2.2 (-2.9 to -1.7)	-2.6 (-3.2 to -2.1)	-3.1 (-3.7 to -2.4)	-2.5 (-3.2 to -1.8)	-2.3 (-2.9 to -1.8)	-2.9 (-3.5 to -2.3)	-2.4 (-3.0 to -1.7)
<-3	115 (43)	106 (24)	96 (6)	342 (21)	365 (44)	65 (36)	80 (13)	554 (29)	14 (28)	494 (20)	705 (32)	188 (52)	354 (34)	394 (20)	214 (45)	4086 (26)
<-2	153 (57)	267 (61)	494 (31)	902 (55)	722 (87)	107 (58)	235 (37)	1274 (67)	33 (66)	1463 (60)	1751 (81)	313 (87)	734 (70)	1281 (66)	396 (82)	10125 (63)
	9 (3)	1 (0)	29 (2)	17 (1)	0 (0)	32 (17)	0 (0)	1 (0)	0 (0)	9 (0)	21 (1)	4 (1)	3 (0)	4 (0)	18 (4)	148 (1)
Absolute WAZ gain	1.1 (0.6 to 1.6)	1.2 (0.7 to 1.7)	0.8 (0.4 to 1.2)	0.8 (0.4 to 1.3)	0.9 (0.7 to 1.2)	0.9 (0.4 to 1.6)	1.4 (0.9 to 1.9)	1.2 (0.8 to 1.7)	1.4 (1.0 to 1.6)	0.9 (0.7 to 1.2)	0.5 (0.3 to 0.6)	0.9 (0.6 to 1.1)	1.0 (0.7 to 1.3)	0.5 (0.3 to 0.8)	1.1 (0.9 to 1.4)	0.8 (0.5 to 1.2)
(Missing)	9 (3)	2 (0)	29 (2)	17 (1)	0 (0)	32 (17)	0 (0)	4 (0)	0 (0)	9 (0)	21 (1)	4 (1)	3 (0)	4 (0)	18 (4)	152 (1)
MUAC Z at baseline	-3.8 (-4.3 to -3.3)	-3.3 (-3.8 to -3.0)	-2.3 (-2.6 to -1.9)	-3.0 (-3.5 to -2.5)	-3.0 (-3.4 to -2.6)	-3.5 (-4.0 to -3.1)	-3.0 (-3.4 to -2.5)	-3.0 (-3.6 to -2.5)	-3.4 (-3.9 to -3.0)	-3.6 (-4.1 to -3.2)	-2.5 (-3.0 to -2.0)	-3.4 (-4.0 to -2.7)	-2.7 (-3.1 to -2.3)	-2.3 (-2.7 to -2.0)	-3.5 (-4.0 to -2.8)	-2.9 (-3.5 to -2.3)
<-3	231 (87)	321 (74)	191 (12)	836 (51)	389 (47)	146 (80)	309 (49)	979 (52)	38 (76)	2113 (86)	576 (27)	226 (63)	327 (31)	227 (12)	332 (69)	7241 (45)
<-2	267 (100)	435 (100)	1084 (69)	1523 (92)	791 (95)	183 (100)	582 (92)	1771 (94)	50 (100)	2430 (99)	1608 (74)	331 (92)	952 (91)	1442 (74)	452 (94)	13901 (87)
(Missing)	0 (0)	0 (0)	0 (0)	0 (0)	0 (0)	0 (0)	0 (0)	0 (0)	0 (0)	0 (0)	16 (1)	1 (0)	0 (0)	0 (0)	0 (0)	17 (0)
MUAC Z at endline	-2.1 (-2.6 to -1.5)	-1.7 (-2.1 to -1.3)	-1.5 (-1.9 to -1.1)	-2.1 (-2.6 to -1.7)	-2.2 (-2.7 to -1.7)	-2.4 (-3.0 to -1.9)	-1.7 (-2.2 to -1.4)	-1.8 (-2.2 to -1.5)	-1.9 (-2.5 to -1.4)	-3.0 (-3.5 to -2.6)	-2.1 (-2.6 to -1.7)	-2.6 (-3.3 to -2.0)	-1.8 (-2.1 to -1.5)	-1.6 (-2.0 to -1.3)	-2.4 (-2.9 to -1.9)	-2.0 (-2.6 to -1.5)
<-3	47 (18)	21 (5)	35 (2)	174 (11)	112 (13)	44 (24)	20 (3)	88 (5)	6 (12)	1245 (51)	273 (13)	112 (31)	40 (4)	25 (1)	99 (21)	2341 (15)
<-2	150 (56)	135 (31)	281 (18)	919 (56)	509 (61)	112 (61)	203 (32)	705 (37)	19 (38)	2279 (93)	1199 (55)	261 (72)	351 (33)	503 (26)	312 (65)	7938 (50)
(Missing)	2 (1)	1 (0)	29 (2)	4 (0)	0 (0)	15 (8)	1 (0)	1 (0)	2 (4)	2 (0)	99 (5)	6 (2)	0 (0)	16 (1)	34 (7)	212 (1)
Absolute MUAC Z gain	1.7 (1.2 to 2.1)	1.6 (1.3 to 2.0)	0.8 (0.4 to 1.1)	0.8 (0.4 to 1.2)	0.8 (0.4 to 1.1)	1.1 (0.5 to 1.6)	1.2 (0.7 to 1.6)	1.1 (0.7 to 1.6)	1.5 (1.1 to 1.8)	0.9 (0.0 to 1.0)	0.4 (0.0 to 0.7)	0.7 (0.3 to 1.2)	0.8 (0.6 to 1.2)	0.6 (0.4 to 0.9)	1.0 (0.6 to 1.5)	0.8 (0.4 to 1.2)
HAZ, baseline	-4.0 (-5.9 to -1.8)	-3.2 (-4.2 to -2.4)	-1.8 (-2.6 to -1.0)	-2.3 (-3.3 to -1.3)	-2.8 (-3.8 to -2.1)	-3.6 (-4.4 to -2.6)	-2.8 (-3.7 to -1.8)	-3.3 (-4.2 to -2.3)	-3.2 (-4.1 to -2.7)	-2.4 (-3.4 to -1.4)	-2.7 (-3.5 to -1.9)	-2.8 (-3.9 to -2.0)	NA (NA to NA)	-2.8 (-3.6 to -2.1)	-3.1 (-4.1 to -2.3)	-2.7 (-3.6 to -1.7)
<-3	149 (56)	228 (52)	251 (16)	520 (32)	385 (46)	111 (61)	265 (42)	1035 (55)	27 (54)	794 (32)	851 (39)	160 (44)	0 (0)	831 (43)	247 (51)	5854 (37)
<-2	170 (64)	347 (80)	678 (43)	945 (57)	631 (76)	150 (82)	421 (67)	1491 (79)	43 (86)	1471 (60)	1549 (71)	262 (73)	0 (0)	1473 (76)	381 (79)	10012 (63)
(Missing)	30 (11)	22 (5)	18 (1)	7 (0)	6 (1)	16 (9)	18 (3)	72 (4)	3 (6)	2 (0)	28 (1)	9 (2)	1049 (100)	34 (2)	6 (1)	1320 (8)
HAZ, endline	-3.8 (-5.7 to -1.6)	-2.7 (-3.6 to -1.7)	-1.0 (-2.0 to -0.0)	-1.9 (-2.9 to -0.8)	-2.3 (-3.1 to -1.4)	-3.4 (-4.4 to -2.4)	-2.4 (-3.5 to -1.4)	-2.9 (-3.9 to -2.0)	-2.9 (-3.9 to -1.7)	-2.3 (-3.3 to -1.3)	-2.6 (-3.4 to -1.8)	-2.7 (-3.7 to -1.7)	NA (NA to NA)	-2.5 (-3.3 to -1.7)	-2.8 (-3.7 to -1.9)	-2.4 (-3.4 to -1.4)
<-3	146 (55)	166 (38)	75 (5)	339 (21)	234 (28)	93 (51)	226 (36)	897 (47)	16 (32)	744 (30)	753 (35)	137 (38)	0 (0)	623 (32)	211 (44)	4660 (29)
<-2	167 (63)	282 (65)	240 (15)	710 (43)	486 (58)	125 (68)	376 (59)	1365 (72)	26 (52)	1418 (58)	1459 (67)	243 (68)	0 (0)	1256 (64)	337 (70)	8490 (53)
(Missing)	29 (11)	20 (5)	630 (40)	108 (7)	16 (2)	33 (18)	12 (2)	50 (3)	11 (22)	7 (0)	47 (2)	5 (1)	1049 (100)	21 (1)	9 (2)	2047 (13)
Absolute HAZ gain	0.1 (0.0 to 0.3)	0.4 (0.1 to 0.9)	0.6 (0.2 to 1.3)	0.2 (0.0 to 0.6)	0.6 (0.2 to 1.0)	0.0 (0.0 to 0.1)	0.2 (0.1 to 0.5)	0.2 (0.1 to 0.5)	0.6 (0.4 to 1.0)	0.0 (0.0 to 0.2)	0.1 (-0.1 to 0.3)	0.2 (0.0 to 0.4)	NA (NA to NA)	0.3 (0.1 to 0.5)	0.2 (0.1 to 0.5)	0.2 (0.0 to 0.4)
OTP	267 (100)	436 (100)			832 (100)	183 (100)			50 (100)			360 (100)			480 (100)	2608 (16)
Combined			1571 (100)	1650 (100)			633 (100)	1893 (100)					1049 (100)			6796 (43)
SFP										2448 (100)	2170 (100)			1948 (100)		6566 (41)
RCT	267 (100)	436 (100)	1571 (100)	1650 (100)	832 (100)		633 (100)	1893 (100)	50 (100)	2448 (100)	2170 (100)	360 (100)		1948 (100)	480 (100)	14738 (92)
Routine_observational						183 (100)							1049 (100)			1232 (8)
Experimental group	129 (48)	279 (64)	764 (49)	874 (53)	555 (67)		447 (71)	1280 (68)	27 (54)	1352 (55)	1455 (67)	182 (51)	1049 (100)	1008 (52)	480 (100)	9881 (62)
Standard group	138 (52)	157 (36)	807 (51)	776 (47)	277 (33)	183 (100)	186 (29)	613 (32)	23 (46)	1096 (45)	715 (33)	178 (49)		940 (48)		6089 (38)
RUTF	267 (100)	436 (100)	1571 (100)	1650 (100)	555 (67)	183 (100)	633 (100)	1687 (89)	50 (100)			360 (100)	1049 (100)		480 (100)	8921 (56)
Home_prepared					277 (33)											277 (2)
RUSF								206 (11)		1352 (55)	1455 (67)			1948 (100)		4961 (31)
CSB/CSB++										1096 (45)	715 (33)					1811 (11)
Morbidity, no	82 (31)	311 (71)	1075 (68)	229 (14)	204 (25)	18 (10)	604 (95)	1472 (78)	1 (2)	0 (0)	148 (7)	17 (5)	1006 (96)	178 (9)	19 (4)	5364 (34)
Morbidity, yes	185 (69)	118 (27)	495 (32)	1406 (85)	502 (60)	165 (90)	29 (5)	421 (22)	49 (98)	0 (0)	2022 (93)	343 (95)	40 (4)	1770 (91)	461 (96)	8006 (50)
(Missing)	0 (0)	7 (2)	1 (0)	15 (1)	126 (15)	0 (0)	0 (0)	0 (0)	0 (0)	2448 (100)	0 (0)	0 (0)	3 (0)	0 (0)	0 (0)	2600 (16)
Hospitalisation, missing data	267 (100)	436 (100)	1571 (100)	1650 (100)	832 (100)	183 (100)			50 (100)	2448 (100)	2170 (100)	360 (100)		1948 (100)	480 (100)	12395 (78)
Hospitalisation, yes							66 (10)	382 (20)					154 (15)			602 (4)
Hospitalisation, no							567 (90)	1511 (80)					895 (85)			2973 (19)
Concurrent wasted and stunted, baseline	92 (34)	217 (50)	313 (20)	666 (40)	631 (76)	90 (49)	250 (39)	1271 (67)	34 (68)	1225 (50)	1226 (56)	262 (73)	0 (0)	602 (31)	381 (79)	7260 (45)
(Missing)	22 (8)	22 (5)	19 (1)	7 (0)	6 (1)	16 (9)	18 (3)	73 (4)	3 (6)	2 (0)	28 (1)	9 (2)	1049 (100)	33 (2)	6 (1)	1313 (8)
Concurrent wasted and stunted, endline	18 (7)	42 (10)	32 (2)	164 (10)	232 (28)	31 (17)	16 (3)	183 (10)	5 (10)	125 (5)	348 (16)	145 (40)	0 (0)	196 (10)	122 (25)	1659 (10)
(Missing)	16 (6)	22 (5)	627 (40)	110 (7)	16 (2)	53 (29)	14 (2)	48 (3)	11 (22)	11 (0)	54 (2)	6 (2)	1049 (100)	23 (1)	17 (4)	2077 (13)
Number of visits	6.0 (4.0 to 7.0)	7.0 (5.0 to 8.0)	4.0 (3.0 to 7.0)	6.0 (5.0 to 9.0)	15.0 (7.0 to 17.0)	6.0 (5.0 to 7.0)	6.0 (5.0 to 9.0)	9.0 (6.0 to 13.0)	5.0 (4.0 to 7.0)	7.0 (5.0 to 8.0)	2.0 (2.0 to 3.0)	4.0 (3.0 to 5.0)	6.0 (5.0 to 9.0)	3.0 (2.0 to 4.0)	3.0 (2.0 to 5.0)	5.0 (3.0 to 8.0)
Length of stay, weeks	5.9 (3.9 to 6.9)	6.0 (4.0 to 7.1)	8.0 (5.0 to 14.4)	12.0 (8.0 to 15.3)	16.0 (16.0 to 16.0)	9.9 (5.0 to 23.6)	6.0 (4.1 to 9.0)	9.0 (5.4 to 15.4)	12.0 (6.0 to 12.0)	12.0 (10.0 to 14.0)	2.0 (2.0 to 4.0)	6.0 (4.0 to 8.0)	6.0 (4.0 to 8.9)	4.0 (2.0 to 6.0)	4.0 (2.0 to 8.0)	7.3 (4.0 to 12.0)
[1-4]	117 (44)	133 (31)	369 (23)	120 (7)	40 (5)	38 (21)	182 (29)	303 (16)	9 (18)	28 (1)	1784 (82)	137 (38)	365 (35)	1267 (65)	256 (53)	5148 (32)
[5-7]	92 (34)	198 (45)	399 (25)	271 (16)	30 (4)	48 (26)	237 (37)	468 (25)	10 (20)	197 (8)	236 (11)	127 (35)	356 (34)	333 (17)	89 (19)	3091 (19)
[8-12]	57 (21)	71 (16)	336 (21)	619 (38)	30 (4)	14 (8)	136 (21)	461 (24)	21 (42)	1284 (52)	139 (6)	95 (26)	326 (31)	304 (16)	117 (24)	4010 (25)
[13-16]	1 (0)	32 (7)	189 (12)	385 (23)	732 (88)	8 (4)	43 (7)	319 (17)	10 (20)	929 (38)	8 (0)	0 (0)	2 (0)	40 (2)	17 (4)	2715 (17)
[17 and more	0 (0)	2 (0)	278 (18)	255 (15)	0 (0)	75 (41)	35 (6)	342 (18)	0 (0)	10 (0)	3 (0)	1 (0)	0 (0)	4 (0)	1 (0)	1006 (6)
MUAC > 125mm or WHZ > -2, endline**	240 (90)	410 (94)	1371 (87)	1425 (86)	613 (74)	108 (59)	622 (98)	1737 (92)	39 (78)	2196 (90)	1828 (84)	193 (54)	911 (87)	1902 (98)	329 (69)	13924 (87)
MUAC > 125mm and WHZ > -2, endline	167 (63)	285 (65)	573 (36)	783 (47)	315 (38)	32 (17)	567 (90)	1320 (70)	23 (46)	732 (30)	777 (36)	56 (16)	0 (0)	1530 (79)	101 (21)	7261 (45)
(Missing)	8 (3)	18 (4)	552 (35)	85 (5)	8 (1)	17 (9)	12 (2)	29 (2)	7 (14)	5 (0)	40 (2)	5 (1)	911 (87)	23 (1)	14 (3)	1734 (11)
SAM, endline	27 (10)	38 (9)	57 (4)	162 (10)	184 (22)	54 (30)	8 (1)	80 (4)	5 (10)	47 (2)	231 (11)	117 (32)	26 (2)	20 (1)	113 (24)	1169 (7)
(Missing)	14 (5)	19 (4)	990 (63)	109 (7)	13 (2)	42 (23)	12 (2)	43 (2)	10 (20)	2401 (98)	52 (2)	5 (1)	1023 (98)	26 (1)	20 (4)	4779 (30)
MAM, endline	73 (27)	101 (23)	341 (22)	675 (41)	442 (53)	102 (56)	50 (8)	494 (26)	18 (36)	0 (0)	1206 (56)	235 (65)	112 (11)	378 (19)	304 (63)	4531 (28)
(Missing)	9 (3)	21 (5)	627 (40)	90 (5)	9 (1)	30 (16)	14 (2)	36 (2)	8 (16)	1700 (69)	65 (3)	9 (2)	937 (89)	24 (1)	24 (5)	3603 (23)
Status at discharge from program §
Recovered	187 (56)	382 (72)	948 (49)	973 (47)	406 (49)	33 (17)	593 (92)	1388 (65)	30 (55)	1,922 (75)	2,159 (87)	281 (68)	900 (82)	1,809 (82)	445 (79)	12,456 (69)
Non responder	39 (12)	15 (3)	299 (16)	156 (7)	0 (0)	130 (66)	19 (3)	223 (11)	17 (31)	489 (19)	0 (0)	76 (18)	138 (13)	103 (5)	33 (6)	1,737 (10)
Default	55 (17)	107 (20)	636 (33)	378 (18)	0 (0)	27 (14)	32 (5)	391 (18)	4 (7)	47 (2)	34 (1)	20 ()	45 (4)	47 (2)	21 (4)	1,844 (10)
Unknown	20 (6)	0 (0)	0 (0)	440 (21)	426 (51)	0 (0)	0 (0)	0 (0)	0 (0)	36 (1)	0 (0)	0 (0)	1 (0)	0 (0)	0 (0)	9253 (5)
Transfer	27 (8)	21 (4)	9 (4)	125 (6)	0 (0)	4 (2)	0 (0)	0 (0)	2 (4)	75 (3)	272 (11)	16 (4)	2 (0)	234 (11)	21 (4)	812 (4)
Died	5 (12)	9 (1)	0 (0)	14 (1)	3 (0)	3 (1)	0 (0)	118 (6)	2 (4)	3 (0)	25 (1)	18 (4)	7 (1)	7 (0)	40 (7)	282 (2)
(Missing)	0 (0)	0 (0)	0 (0)	0 (0)	0 (0)	0 (0)	0 (0)	0 (0)	0 (0)	0 (0)	0 (0)	0 (0)	0 (0)	0 (0)	0 (0)	0 (0)
Footnotes to Supplementary table 1
Data are n (%) or median (IQR). IQR=interquartile range. MUAC=mid-upper-arm circumference. WHZ=weight for-height/length z score. WAZ=weight-for-age z score. HAZ=height/length-for-age z score. OTP= outpatient therapeutic program. SFP = Supplementary Feeding Program. CSB = corn/soy blended flour RUTF=ready-to-use therapeutic food. RUSF=ready-to-use supplementary food.
§ These categories refers to discharge criteria from treatment used in the individual studies; see table S1.
* WHO definition of Severe acute malnutrition (SAM) is defined as MUAC<115 mm or WHZ score <–3 or oedema. Children with oedema or with missing data on oedema are excluded from this analysis. Moderate acute malnutrition (MAM) is defined as MUAC [115 to 124]mm or WHZ score [-3 to -2] and no oedema.
Morbidity include diarrhoea, cough, fever, vomiting and/or rash, malaria at inclusion or during follow-up
Concurrently wasted and stunted (i.e. HAZ <-2 & WHZ <-2)
**Refers to the presence of at least one anthropometric criterion above the threshold of the WHO definition: [MUAC ≥125 OR WHZ ≥−2] in the absence of exhibiting another SAM criterion [i.e. MUAC>115 and WHZ>-3 and no oedema].
